# Supplementary material for: Targeting Retinaldehyde Dehydrogenases to Enhance Temozolomide Therapy in Glioblastoma
Source: Int J Mol Sci. 2024 Oct 26;25(21):11512. doi: 10.3390/ijms252111512 (PMC11546810; doi:10.3390/ijms252111512)
Supplement: Supplementary file 1 [file ijms-25-11512-s001.zip]

Archive with 1 entries (1 files):
- ijms-3233163-supplementary.pdf
